# Supplementary material for: Measuring General Health Literacy in Haitian Immigrant Adults: Validation of the HLS19-Q12 Instrument in Haitian Creole
Source: Int J Environ Res Public Health. 2026 Apr 25;23(5):554. doi: 10.3390/ijerph23050554 (PMC13205792; doi:10.3390/ijerph23050554)
Supplement: Supplementary file 1 [file ijerph-23-00554-s001.zip]

Archive with 1 entries (1 files):
- ijerph-4263297-supplementary.pdf
